# Supplementary material for: Homoharringtonine suppresses acute myeloid leukemia progression by orchestrating EWSR1 phase separation in an m6A‐YTHDF2‐dependent mechanism
Source: Imeta. 2025 Oct 30;4(6):e70089. doi: 10.1002/imt2.70089 (PMC12747546; doi:10.1002/imt2.70089)
Supplement: Supplementary file 2 — Table S1: Primers for quantitative PCR. [file IMT2-4-e70089-s001.xlsx]

## Sheet: S1
Table S1 Primers for quantitative PCR
Gene	Forward primer (5’ to 3’)	Reverse primer (5’ to 3’)
TNFRSF1B	GCCAGTGTCCACACGATCCC	CTGGAAGAGCGAAGTCGCCA
TNFRSF10B	GCACTCACTGGAATGACCTCCT	AGGAGAATCTTCTTCCCGGAAG
TNFRSF11B	CTGGAACCCCAGAGCGAAATAC	CCGGAACATATGTTGTCGTGTG
TNFRSF12A	GACCTGGACAAGTGCATGGACT	CTCCAGACCAAAAAGCCAGAAA
TNFRSF14	AGGTTATCGTGTGAAGGAGGCC	ACACATTTGGCACTGCAGACAC
TNFRSF21	GACCTGGACAAGTGCATGGACT	TGTTGAGTTCATGCCTTTGGGA
TNFRSF25	ACTGCCAACCATGCCTAGACTG	CATCGCCATGTTCATAGAAGCC
